# Supplementary material for: Epinecidin-1 Protects against Methicillin Resistant Staphylococcus aureus Infection and Sepsis in Pyemia Pigs
Source: Mar Drugs. 2019 Dec 9;17(12):693. doi: 10.3390/md17120693 (PMC6950563; doi:10.3390/md17120693)
Supplement: Supplementary file 1 [file marinedrugs-17-00693-s001.zip]

Archive with 3 entries (2 files):
- Supplementary/
- Supplementary/Supplementary Video.pptx
- Supplementary/Supplementary.pdf
